# Supplementary material for: A Comprehensive Numerical Model for Reservoir-Induced Earthquake Risk Assessment
Source: Entropy (Basel). 2023 Sep 26;25(10):1383. doi: 10.3390/e25101383 (PMC10606261; doi:10.3390/e25101383)
Supplement: Supplementary file 1 [file entropy-25-01383-s001.zip › Table_S1.xlsx]

## Sheet: Sheet1
Reservoir	Event	Date	Origin time	Longitude	Latitude	Depth	magnitude	Fault Plane 1			Fault Plane 2			Reference
	ID	(d.m.y)	(h m s)	(N)	(E)	(km)		Strike	Dip	Slip	Strike	Dip	Slip
Monticello	1	25.12.1977	08 27.18 20.29	34.3382	-81.3065	1.41	1.32(ML)	N26W	43W	-	N35W	50NE	-	(L. Chen & Talwani, 2001)
	2	26.12.1977	49 44.89 19.68	34.328	-81.3258	1.67	2.33(ML)	N26W	43W	-	N35W	50NE	-
	3	29.12.1977	03 11.34 20.01	34.3335	-81.319	0.41	1.64(ML)	N26W	43W	-	N35W	50NE	-
	4	31.12.1977	39 55.89 20.01	34.3335	-81.2943	1	1.18(ML)	N02W	69W	-	N38W	24E	-
	5	31.12.1977	38 8.22 19.9	34.3317	-81.2973	0.29	0.82(ML)	N02W	69W	-	N38W	24E	-
	6	03.01.1978	24 6.56 20.21	34.3368	-81.3028	1.43	1.32(ML)	N02W	69W	-	N38W	24E	-
	7	03.01.1978	12 46.53 20.21	34.3368	-81.2772	0.58	1.44(ML)	N02W	69W	-	N38W	24E	-
	8	04.01.1978	26 19.88 19.99	34.3332	-81.3195	1.64	1.32(ML)	N26W	43W	-	N35W	50NE	-
	9	06.01.1989	44 22.73 19.86	34.331	-81.3183	1.07	1.64(ML)	N17W	60E	-	N28E	40W	-
	10	06.01.1978	03 8.57 20.87	34.3478	-81.3178	3.55	1.54(ML)	N26W	43W	-	N35W	50NE	-
	11	06.01.1978	05 7.25 20.15	34.3358	-81.322	0.39	1.8(ML)	N26W	43W	-	N35W	50NE	-
	12	07.01.1978	59 19.18 20.01	34.3335	-81.2937	2.44	1.18(ML)	N02W	69W	-	N38W	24E	-
	13	08.01.1978	12 46.53 20.16	34.336	-81.3163	0.67	1.02(ML)	N26W	43W	-	N35W	50NE	-
	14	08.01.1978	12 53.57 20.31	34.3385	-81.32	0.28	0(ML)	N26W	43W	-	N35W	50NE	-
	15	09.01.1978	58 11.14 20.19	34.3365	-81.3147	1.5	1.02(ML)	N26W	43W	-	N35W	50NE	-
	16	09.01.1978	42 13.63 20.28	34.338	-81.3197	0.25	1.44(ML)	N26W	43W	-	N35W	50NE	-
	17	10.01.1978	48 40.19 18.74	34.3123	-81.286	2.57	1.09(ML)	N03E	60E	-	N56W	48W	-
	18	11.01.1978	28 24.2 20.28	34.338	-81.2892	0.45	2.16(ML)	N59W	48SW	-	N52W	42NE	-
	19	12.01.1978	24 35.54 20.01	34.3335	-81.3045	2.02	1.54(ML)	N02W	69W	-	N38W	24E	-
	20	13.01.1978	13 49.13 19.8	34.33	-81.316	1.84	1.32(ML)	N17W	60E	-	N28E	40W	-
	21	13.01.1978	59 24.95 20.01	34.3335	-81.3182	1.1	1.18(ML)	N26W	43W	-	N35W	50NE	-
	22	13.01.1978	32 40.8 18.25	34.3042	-81.2973	1.78	0.95(ML)	N03E	60E	-	N56W	48W	-
	23	14.01.1978	58 18.24 18.47	34.3078	-81.3082	2.71	0.95(ML)	N03E	60E	-	N56W	48W	-
	24	15.01.1978	18 49.92 20.37	34.3395	-81.3127	0.7	1.54(ML)	N26W	43W	-	N35W	50NE	-
	25	16.01.1978	10 50.62 19.61	34.3268	-81.2935	0.49	0.91(ML)	N02W	69W	-	N38W	24E	-
	26	17.01.1978	46 54.54 19.36	34.3227	-81.275	0.57	1.18(ML)	N02W	69W	-	N38W	24E	-
	27	18.01.1978	14 51.21 19.33	34.3222	-81.289	1.17	1.8(ML)	N02W	69W	-	N38W	24E	-
	28	19.01.1978	45 39.15 20.01	34.3335	-81.2897	1	1.44(ML)	N02W	69W	-	N38W	24E	-
	29	19.01.1978	25 11.8 20.18	34.3363	-81.2777	3.59	1.32(ML)	N02W	69W	-	N38W	24E	-
	30	20.01.1978	33 35.5 20.41	34.3402	-81.2953	0.53	0.24(ML)	N59W	48SW	-	N52W	42NE	-
	31	21.01.1978	37 51.36 18.57	34.3095	-81.3212	4.31	0.21(ML)	N03E	60E	-	N56W	48W	-
	32	21.01.1978	25 51.42 1.56	34.326	-81.2855	1.81	1.46(ML)	N02W	69W	-	N38W	24E	-
	33	21.01.1978	18 24.63 20.79	34.3465	-81.314	2.18	1.44(ML)	N02W	69W	-	N38W	24E	-
	34	22.01.1978	08 9.28 20.01	34.3335	-81.314	0.05	1.37(ML)	N26W	43W	-	N35W	50NE	-
	35	22.01.1978	36 37.18 19.77	34.3295	-81.3265	0.28	0(ML)	N26W	43W	-	N35W	50NE	-
	36	22.01.1978	13 13.38 20.68	34.3447	-81.321	0.14	1.44(ML)	N26W	43W	-	N35W	50NE	-
	37	22.01.1978	12 28.54 19.82	34.3303	-81.3157	1.2	1.44(ML)	N17W	60E	-	N28E	40W	-
	38	23.01.1978	41 57.17 20.01	34.3335	-81.2938	1	1.24(ML)	N02W	69W	-	N38W	24E	-
	39	23.01.1978	19 45.06 18.25	34.3042	-81.2973	1.76	0(ML)	N03E	60E	-	N56W	48W	-
	40	24.01.1978	26 11.27 20.03	34.3338	-81.3117	0.3	1.12(ML)	N26W	43W	-	N35W	50NE	-
	41	25.01.1978	29 38.7 18	34.3	-81.2933	1.91	2.77(ML)	N03E	60E	-	N56W	48W	-
	42	25.01.1978	29 26.39 17.79	34.2965	-81.299	1.82	2.37(ML)	N06W	62E	-	NS	28W	-
	43	29.01.1978	14 12.38 20.22	34.337	-81.3212	1.18	1.06(ML)	N26W	43W	-	N35W	50NE	-
	44	29.01.1978	32 42.29 18.59	34.3098	-81.3293	1.83	1.44(ML)	N03E	60E	-	N56W	48W	-
	45	30.01.1978	36 13.12 21.19	34.3532	-81.3292	3.64	0.87(ML)	N18E	60W	-	N41W	48E	-
	46	30.01.1978	24 59.32 21.36	34.356	-81.3353	5.24	1.24(ML)	N18E	60W	-	N41W	48E	-
	47	30.01.1978	54 29.12 21.34	34.3557	-81.3312	5.41	0(ML)	N18E	60W	-	N41W	48E	-
	48	30.01.1978	57 51.88 20.19	34.3365	-81.3165	2.5	0.95(ML)	N26W	43W	-	N35W	50NE	-
	49	30.01.1978	21 43.03 21.27	34.3545	-81.3283	0.43	1.45(ML)	N18E	60W	-	N41W	48E	-
	50	31.01.1978	32 27.63 18.25	34.3042	-81.3008	1.84	1.18(ML)	N03E	60E	-	N56W	48W	-
	51	31.01.1978	15 25.52 17.93	34.2988	-81.3067	0.67	1.62(ML)	N03E	60E	-	N56W	48W	-
	52	31.01.1978	56 32.73 18.13	34.3022	-81.3322	1.98	0(ML)	N03E	60E	-	N56W	48W	-
	53	31.01.1978	23 14.79 20.62	34.3437	-81.2748	1.96	0.44(ML)	N02W	69W	-	N38W	24E	-
Koyna-warna	1	13.09.1967	06 23 31.0	17.4	73.75	5	5.8(MS)	20	90	0	290	90	-180	(Rao & Shashidhar, 2016)
	2	10.12.1967	22 51 19.0	17.38	73.75	4.5	6.3(MS)	206	51	-20	309	75	-138
	3	12.12.1967	06 18 -	17.34	73.7	3.7	5.3(MS)	317	56	-67	100	40	240
	4	12.12.1967	15 48 51.7	17.28	73.68	–	5(MS)	200	56	170	296	82	35
	5	17.10.1973	14 40 -	17.399	73.752	5	4(MS)	94	84	116	185	76	6
	6	17.02.1974	14 06 -	17.199	73.818	6.8	4.6(MS)	346	10	-90	166	80	-90
	7	28.08.1974	20 20 -	17.207	73.751	5	4.5(MS)	358	10	-90	178	80	-90
	8	11.11.1974	15 11 -	17.226	73.787	5.9	4.4(MS)	316	50	-90	136	40	-90
	9	20.12.1974	14 16 -	17.362	73.751	5	4(MS)	32	16	90	212	74	90
	10	02.12.1975	07 40 -	17.236	73.687	0.1	4.4(MS)	138	60	-90	318	30	-90
	11	24.12.1975	13 25 -	17.221	73.677	6.8	4.3(MS)	258	30	90	78	60	-90
	12	14.03.1976	05 16 -	17.243	73.751	3.9	4.7(MS)	170	62	-24	272	69	-150
	13	20.09.1980	10 45 29.4	17.31	73.58	15	5(MS)	139	29	-111	342	63	-79
	14	28.08.1993	04 26 26.5	17.218	73.779	11.9	4.9(MS)	165	40	-180	255	90	50
	15	03.09.1993	23 01 35.2	17.209	73.753	13.7	4.7(MS)	25	25	-180	115	90	65
	16	22.10.1993	01 14 27.6	17.132	73.752	11	4.3(MS)	16	37	-25	126	75	-124
	17	08.12.1993	01 42 20.7	17.41	73.72	15	5.1(MS)	44	45	-49	173	58	-123
	18	21.12.1993	10 15 52.6	17.16	73.758	12.1	4(MS)	2	50	-160	260	75	-40
	19	22.01.1994	11 12 28.5	17.188	73.747	8.1	3.8(MS)	319	56	135	78	54	44
	20	01.02.1994	09 30 56.9	17.323	73.748	8.8	5.4(MS)	271	64	-66	45	35	-130
	21	01.03.1994	16 07 35.7	17.185	73.784	5.5	3.7(MS)	63	72	27	325	65	160
	22	25.04.1997	16 22 53.7	17.343	73.758	5	3.9(MS)	186	37	-60	330	59	-110
	23	11.02.1998	01 08 46.5	17.18	73.775	6	4.1(MS)	195	58	-54	321	47	-133
	24	07.06.1999	15 45 01.6	17.302	73.769	3	4(MS)	206	67	-6	298	84	-156
	25	12.03.2000	18 03 56.5	17.45	73.93	15	5(MS)	352	23	-95	176	67	-88
	26	06.04.2000	22 30 11.7	17.137	73.75	8	4.5(MS)	168	48	-86	341	43	-95
	27	27.04.2000	23 21 43.3	17.163	73.733	5	3.6(MS)	31	58	-21	133	72	-147
	28	05.09.2000	00 32 43.7	17.215	73.775	10	5(MS)	183	49	-72	338	45	-109
	29	08.12.2000	13 23 05.4	17.148	73.749	5	3.9(MS)	150	52	-119	13	46	-58
	30	19.03.2001	16 38 45.0	17.19	73.734	8	3.6(MS)	212	46	-62	355	51	-116
	31	17.05.2001	16 04 27.4	17.189	73.735	8	3.6(MS)	181	55	-76	338	37	-109
	32	14.03.2005	09 43 50.0	17.1	73.79	13	5.2(MS)	189	55	-68	334	40	-118
	33	26.12.2005	10 46 06.3	17.149	73.786	4.8	4(MS)	196	67	-79	350	26	-114
	34	17.04.2006	16 39 59.4	17.145	73.785	4.2	4.7(MS)	143	46	-100	337	45	-80
	35	21.05.2006	20 29 01.2	17.171	73.777	5.2	4.1(MS)	129	45	-101	324	46	-79
	36	20.08.2007	19 15 54.5	17.145	73.784	5.1	4.1(MS)	171	38	-74	330	54	-102
	37	24.11.2007	10 57 47.1	17.111	73.705	5.8	4.6(MS)	186	50	-55	319	51	-124
	38	24.11.2007	11 35 45.6	17.107	73.71	5.5	4.4(MS)	184	51	-60	322	47	-122
	39	24.11.2007	12 35 28.0	17.108	73.711	5.4	4.3(MS)	187	53	-52	314	51	-130
	40	18.03.2008	04 13 26.5	17.281	73.728	8	3.9(MS)	47	76	-40	148	51	-162
	41	29.07.2008	19 10 54.2	17.324	73.747	13.5	4.5(MS)	9	60	-42	123	54	-143
	42	16.09.2008	21 47 15.4	17.297	73.771	9	5.1(MS)	136	67	-117	7	35	-44
	43	14.11.2009	13 03 34.4	17.142	73.792	3.6	5(MS)	151	55	-95	340	35	-82
	44	14.11.2009	13 34 34.8	17.117	73.777	3.9	4(MS)	174	52	-89	353	38	-91
	45	12.12.2009	11 51 24.8	17.129	73.783	4.7	5.2(MS)	179	56	-86	352	34	-96
	46	23.12.2009	03 49 28.5	17.123	73.783	4.1	4(MS)	144	46	-76	305	46	-104
	47	12.01.2010	09 25 29.2	17.123	73.785	4.3	4.2(MS)	178	31	-75	341	60	-99
	48	29.09.2010	15 28 46.8	17.127	73.775	4.7	4(MS)	183	50	-84	354	40	-97
	49	02.10.2010	22 59 29.4	17.134	73.78	3.9	4(MS)	212	18	-49	350	76	-102
	50	14.04.2012	05 27 41.1	17.324	73.745	8	4.8(MS)	210	83	-39	306	52	-171
Shuikou	1	23.07.1993	13 51 -	26.37	118.68	3.3	9	98	11	-78	86	79	-92	(Huang et al., 2007)
	2	24.09.1993	06 15 -	26.35	118.68	2.9	10	59	85	-11	148	79	-175
	3	12.01.1994	10 15 -	26.37	118.68	3	7	47	88	127	139	37	3
	4	12.01.1994	10 28 -	26.37	118.68	3.8	9	45	14	45	92	80	100
	5	23.02.1994	21 39 -	26.37	118.67	3.6	12	147	16	82	156	74	92
	6	02.03.1994	04 50 -	26.37	118.68	2.9	8	60	17	-72	41	73	-96
	7	28.02.1994	04 28 -	26.37	118.68	3.2	8	81	61	53	138	46	137
	8	02.03.1994	12 08 -	26.38	118.68	3.9	10	67	85	-88	48	5	-109
	9	07.03.1994	04 07 -	26.37	118.68	3.1	9	68	67	63	121	35	137
	10	05.01.1995	05 43 -	26.38	118.7	3	8	69	65	34	143	60	151
	11	13.21.1996	13 41 -	26.37	118.67	4.1	7	324	82	--	231	69	--
	12	02.11.1999	20 51 -	26.37	118.68	3.2	9	44	80	-1	134	89	-170
	13	04.11.1999	09 43 -	26.37	118.68	2.7	10	43	74	179	133	89	16
	14	04.11.1999	16 12 -	26.37	118.68	2.6	10	44	75	177	133	87	15
	15	04.04.2003	04 16 -	26.4	118.63	2.3	3	64	82	178	154	88	8
Tai Lanshan	1	18.03.2016	01 14 32.2	29.6207	102.006	4	3	23	85	190	174	67	98	(Feng et al., 2017)
	2	18.03.2016	01 19 51.3	29.6234	102.017	5	4.2	-152	74	90	-18	64	352
	3	19.03.2016	10.54.56.8	29.6329	102.03	6	3.5	-35	65	233	-150	59	340
	4	21,03,2016	11 35 49.5	29.6184	102.013	6	3.8	-151	86	93	-4	61	1
	5	21.03.2016	14 08 14.7	29.6199	102.002	5	3.1	-83	41	337	-96	50	147
	6	21.03.2016	23 23 27.3	29.6138	101.989	6	3.6	-4	60	354	-149	86	87
	7	24.03.2016	01 55 38.2	29.6267	102.035	7	4	9	59	347	149	82	252
	8	25.03.2016	06 03 53.2	29.6267	102.017	7	3.9	-143	65	94	-31	57	346
	9	31.03.2016	15 24 22.5	29.6277	102.028	5	3	23	59	341	147	70	239
	10	09.05.2016	12 23 26.1	29.6308	102.032	6	3	30	88	195	177	60	103
Tous New Dam	1	07.08.1999	21 09 14.7	39.113	-0.666	14.9	2.5（MD)	194	45NW	134	320	60NE	55	(Torcal et al., 2005)
	2	12.08.1999	00 31 30.0	28.797	-0.534	6.9	2.6(MD)	45	30SE	146	165	74SW	64
	3	02.09.1999	13 10 13.60	39.17	-0.66	15.2	2.6(MD)	60	25SE	-104	255	66NW	-84
	4	30.04.2000	14 10 57.60	39.239	-0.418	11.9	2.6(MD)	0	45ESE	85	112	70WSW	49
	5	01.05.2000	13 55 12.9	39.231	-0.439	11.9	2.5(MD)	105	65SSW	90	285	25N	50
	6	08.05.2000	13 02 33.4	39.129	-0.441	16.4	2.4(MD)	125	45SW	-141	5	63E	-52
Polyphyto Dam	1	02.07.2013	10 45 24	40.142	21.8502	10.2	4.8(MW)	61	45	-84	232	44	-95	HL
	2	03.07.2013	13 28 25	40.143	21.8438	10.3	4.9(MW)	229	39	-99	61	50	-82
Orville	1	08.08.1975	-	39.502	-121.512	7.6	4.7(MW)	177.1	46	-91	-	-	-	PEER
Czorsztyn	1	30.11.2004	17 18 37.19	49.385	19.889	10	4.6（ML）	197.2	62.3	-90	50.3	32.1	-	(Lizurek, 2017)
aThe data of Polyphyto dam are based on Hellenic Seismic Network (HL).
bThe data of Orville are based on Pacific Earthquake Engineering Research Center (PEER).
